# Supplementary material for: CARARIME: Interactive web server for comprehensive analysis of renal allograft rejection in immune microenvironment
Source: Front Immunol. 2022 Nov 17;13:1026280. doi: 10.3389/fimmu.2022.1026280 (PMC9714541; doi:10.3389/fimmu.2022.1026280)
Supplement: Supplementary Table 2 — The differences of the clinical characteristics between rejection and control groups. [file Table_2.xlsx]

## Sheet: Sheet1
Dataset	Variable	P value (Rejection versus Control)	Test Methods
GSE124203	injpc1:ch1	< 2.2e-16	Mann-Whitney U test
GSE124203	injpc2:ch1	0.1014	Mann-Whitney U test
GSE124203	injpc3:ch1	1.472e-12	Mann-Whitney U test
GSE124203	archetype cluster	< 2.2e-16	Fisher's exact test
GSE124203	injaa (1,2,3,4,5,6):ch1	0.0004998	Fisher's exact test
GSE124203	set (66 or 1679):ch1	0.8937	Fisher's exact test
GSE124203	event3 for n=1120 (0, 1):ch1	1.771e-14	Fisher's exact test
GSE124203	event3 for n=321 (0, 1):ch1	0.1243	Fisher's exact test
GSE98320	cluster (1,2,3,4,5,6):ch1	< 2.2e-16	Fisher's exact test
GSE107503	phenotype:ch1(subclinical acute rejection,Transplant eXcellence)	< 2.2e-16	Fisher's exact test
GSE36059	diagnosis:ch1(non-rejecting,ABMR,TCMR)	0.0004998	Fisher's exact test
GSE48581	diagnosis (tcmr, abmr, mixed, non-rejecting, nephrectomy):ch1	0.0004998	Fisher's exact test
GSE21374	time from biopsy to failure/censoring (days):ch1	2.079e-14	Mann-Whitney U test
GSE21374	time of biopsy post transplant (days):ch1	1.043e-06	Mann-Whitney U test
GSE21374	failed=1/non failed=0:ch1	< 2.2e-16	Fisher's exact test
GSE21374	rejection/non rejection:ch1	0.0147	Fisher's exact test
GSE21374	sample included in the main analysis- the first biopsy per patient from the 105 late (> 1 year) patients:ch1	0.0006801	Fisher's exact test
GSE112927	follow up days:ch1	0.08691	Mann-Whitney U test
GSE112927	acr after 6m:ch1(acr,borderline,none,NA)	0.0004998	Fisher's exact test
GSE112927	acr before or at 6m:ch1(acr or borderline,none,NA)	0.0004998	Fisher's exact test
GSE112927	set:ch1(discovery,V2,V1)	0.2354	Fisher's exact test
GSE129166	tissue:ch1(kidney allograft biopsy,blood)	0.6716	Fisher's exact test
GSE129166	tcmr (no: 0_borderline:1_TCMR:2)	0.0004998	Fisher's exact test
GSE129166	abmr (no: 0_Yes:1)	< 2.2e-16	Fisher's exact test
GSE107506	phenotype:ch1(subclinical acute rejection,Transplant eXcellence)	< 2.2e-16	Fisher's exact test
GSE25902	cadi score:ch1(0-9都有)	5.299e-05	Mann-Whitney U test
GSE25902	i-ifta grade:ch1(0,1,2,3)	0.03598	Fisher's exact test
GSE25902	time point:ch1(0,3,6,12,24months,indication)	0.0004998	Fisher's exact test
GSE25902	total i score:ch1(0,1,2,3)	0.0004998	Fisher's exact test
GSE50084	tissue:ch1（biopsy,blood)	0.5775	Fisher's exact test
GSE39299	acute or chronic rejection within 12 m 1= yes, 0= no:ch1	< 2.2e-16	Fisher's exact test
GSE39299	drug:ch1([Tac, MMF],Tac,MMF,Sir,no)	0.0009995	Fisher's exact test
GSE39299	proteinuria >1 g within 12m 1= yes, 0= no:ch1	0.0004403	Fisher's exact test
GSE50058	-	-	-
GSE72925	diagnosis:ch1（Normal,TCMR)	< 2.2e-16	Fisher's exact test
GSE120396	acr.at.3m.ch1(yes,no)	< 2.2e-16	Fisher's exact test
GSE9493	age	0.1112	Mann-Whitney U test
GSE9493	renal graft bx	0.4284	Mann-Whitney U test
GSE9493	serum.creatinine	9.13e-10	Mann-Whitney U test
GSE9493	banff.97.ch1	0.0004998	Fisher's exact test
GSE9493	sex	0.3297	Fisher's exact test
GSE15296	subtype:ch1(IA,IIA,IB,TX,Borderline)	0.0004998	Fisher's exact test
GSE120397	acr 3m:ch1(yes,no)	2.483e-13	Fisher's exact test
GSE138043	rejection,12m,transplant	-	-
GSE46474	race:ch1(Caucasian,Asian Indian,North American Indian, Asian Oriental)	0.4863	Fisher's exact test
GSE46474	sex	0.7411	Fisher's exact test
GSE47097	donor.age	0.5573	Mann-Whitney U test
GSE47097	recipient.age	0.4566	Mann-Whitney U test
GSE47097	cold.ischemia.time	0.6778	Mann-Whitney U test
GSE47097	rejection,time	0.6512	Mann-Whitney U test
GSE47097	virtual.pra	0.8801	Mann-Whitney U test
GSE47097	donor.type(Post mortal,Living)	0.5573	Fisher's exact test
GSE47097	hla.a.matching.ch1	0.5839	Fisher's exact test
GSE47097	hla.b.matching.ch1	0.2559	Fisher's exact test
GSE47097	hla.dr.matching.ch1	0.2832	Fisher's exact test
GSE47097	induction.therapy.(IL2 receptor MoAb,ATG,NA)	0.1111	Fisher's exact test
GSE47097	maintenance.therapy(double therapy,triple therapy)	0.1362	Fisher's exact test
GSE47097	recipient.gender.ch1	0.5558	Fisher's exact test
GSE47097	donor.gender.ch1	0.2941	Fisher's exact test
GSE131179	-	-	-
GSE1563	Age	0.001853	Mann-Whitney U test
GSE1563	Days.post.transplant	0.0774	Mann-Whitney U test
GSE1563	Scr..mg.dL.	1.12e-05	Mann-Whitney U test
GSE1563	tissue(kidney,blood)	1	Fisher's exact test
GSE1563	gender	1	Fisher's exact test
GSE1563	Immunosupression(FK/MMF/P,CsA/MMF/P,SRL/MMF/P)	0.09495	Fisher's exact test
GSE1563	Histopathology(Banff IIA, Banff IA,Banff borderline,none, Normal)	0.0004998	Fisher's exact test
GSE1563	donor.type( LD,CAD)	0.2491	Fisher's exact test
GSE53605	-	-	-
GSE20300	-	-	-
GSE51675	age	1	Mann-Whitney U test
GSE51675	gender	1	Fisher's exact test
GSE51675	treatment(Tacrolimus, Cyclosporine)	1	Fisher's exact test
GSE120649	description(ABMR,SGF,TCMR)	0.0009995	Fisher's exact test
GSE17068	-	-	-
GSE64261	age	0.9161	Mann-Whitney U test
GSE64261	gender	1	Fisher's exact test
GSE64261	treatment(Tacrolimus, Cyclosporine)	1	Fisher's exact test
