# Supplementary material for: CARARIME: Interactive web server for comprehensive analysis of renal allograft rejection in immune microenvironment
Source: Front Immunol. 2022 Nov 17;13:1026280. doi: 10.3389/fimmu.2022.1026280 (PMC9714541; doi:10.3389/fimmu.2022.1026280)
Supplement: Supplementary Table 3 — The result of the multivariable logistic regression model in the training dataset. [file Table_3.xlsx]

## Sheet: Sheet1
Factors	Estimate	Std. Error	z value	P value
(Intercept)	1.78835	0.190001	9.41233	4.85239e-21
T_cells_CD4_memory_resting_CIBERSORT	-7.23103	1.35456	-5.33828	9.38349e-08
T_cells_regulatory_Tregs_CIBERSORT	-27.4828	2.09411	-13.1238	2.40407e-39
Macrophages_M1_CIBERSORT	6.13054	0.976586	6.27752	3.44024e-10
Mast_cells_resting_CIBERSORT	-15.5888	1.42354	-10.9507	6.59297e-28
